# Supplementary material for: Expression-based segmentation of the Drosophila genome
Source: BMC Genomics. 2013 Nov 20;14:812. doi: 10.1186/1471-2164-14-812 (PMC3909303; doi:10.1186/1471-2164-14-812)
Supplement: Additional file 1 — Detailed information for multigene segments. [file 1471-2164-14-812-S1.zip]

Archive with 1,217 entries (1,215 files):
- miniwebsite/chr2L.html
- miniwebsite/chr2R.html
- miniwebsite/chr3L.html
- miniwebsite/chr3R.html
- miniwebsite/chrX.html
- miniwebsite/genes.html
- miniwebsite/heatmaps/
- miniwebsite/heatmaps/chr2L_heatmap1.png
- miniwebsite/heatmaps/chr2L_heatmap101.png
- miniwebsite/heatmaps/chr2L_heatmap105.png
- miniwebsite/heatmaps/chr2L_heatmap109.png
- miniwebsite/heatmaps/chr2L_heatmap111.png
- miniwebsite/heatmaps/chr2L_heatmap112.png
- miniwebsite/heatmaps/chr2L_heatmap114.png
- miniwebsite/heatmaps/chr2L_heatmap116.png
- miniwebsite/heatmaps/chr2L_heatmap119.png
- miniwebsite/heatmaps/chr2L_heatmap12.png
- miniwebsite/heatmaps/chr2L_heatmap120.png
- miniwebsite/heatmaps/chr2L_heatmap122.png
- miniwebsite/heatmaps/chr2L_heatmap124.png
- miniwebsite/heatmaps/chr2L_heatmap126.png
- miniwebsite/heatmaps/chr2L_heatmap128.png
- miniwebsite/heatmaps/chr2L_heatmap13.png
- miniwebsite/heatmaps/chr2L_heatmap130.png
- miniwebsite/heatmaps/chr2L_heatmap132.png
- miniwebsite/heatmaps/chr2L_heatmap135.png
- miniwebsite/heatmaps/chr2L_heatmap136.png
- miniwebsite/heatmaps/chr2L_heatmap139.png
- miniwebsite/heatmaps/chr2L_heatmap14.png
- miniwebsite/heatmaps/chr2L_heatmap141.png
- miniwebsite/heatmaps/chr2L_heatmap142.png
- miniwebsite/heatmaps/chr2L_heatmap145.png
- miniwebsite/heatmaps/chr2L_heatmap146.png
- miniwebsite/heatmaps/chr2L_heatmap147.png
- miniwebsite/heatmaps/chr2L_heatmap148.png
- miniwebsite/heatmaps/chr2L_heatmap149.png
- miniwebsite/heatmaps/chr2L_heatmap150.png
- miniwebsite/heatmaps/chr2L_heatmap152.png
- miniwebsite/heatmaps/chr2L_heatmap154.png
- miniwebsite/heatmaps/chr2L_heatmap156.png
- miniwebsite/heatmaps/chr2L_heatmap157.png
- miniwebsite/heatmaps/chr2L_heatmap160.png
- miniwebsite/heatmaps/chr2L_heatmap161.png
- miniwebsite/heatmaps/chr2L_heatmap165.png
- miniwebsite/heatmaps/chr2L_heatmap166.png
- miniwebsite/heatmaps/chr2L_heatmap167.png
- miniwebsite/heatmaps/chr2L_heatmap168.png
- miniwebsite/heatmaps/chr2L_heatmap169.png
- miniwebsite/heatmaps/chr2L_heatmap172.png
- miniwebsite/heatmaps/chr2L_heatmap173.png
- miniwebsite/heatmaps/chr2L_heatmap174.png
- miniwebsite/heatmaps/chr2L_heatmap176.png
- miniwebsite/heatmaps/chr2L_heatmap177.png
- miniwebsite/heatmaps/chr2L_heatmap178.png
- miniwebsite/heatmaps/chr2L_heatmap179.png
- miniwebsite/heatmaps/chr2L_heatmap185.png
- miniwebsite/heatmaps/chr2L_heatmap186.png
- miniwebsite/heatmaps/chr2L_heatmap188.png
- miniwebsite/heatmaps/chr2L_heatmap190.png
- miniwebsite/heatmaps/chr2L_heatmap191.png
- miniwebsite/heatmaps/chr2L_heatmap198.png
- miniwebsite/heatmaps/chr2L_heatmap202.png
- miniwebsite/heatmaps/chr2L_heatmap204.png
- miniwebsite/heatmaps/chr2L_heatmap205.png
- miniwebsite/heatmaps/chr2L_heatmap207.png
- miniwebsite/heatmaps/chr2L_heatmap210.png
- miniwebsite/heatmaps/chr2L_heatmap211.png
- miniwebsite/heatmaps/chr2L_heatmap214.png
- miniwebsite/heatmaps/chr2L_heatmap215.png
- miniwebsite/heatmaps/chr2L_heatmap219.png
- miniwebsite/heatmaps/chr2L_heatmap22.png
- miniwebsite/heatmaps/chr2L_heatmap223.png
- miniwebsite/heatmaps/chr2L_heatmap224.png
- miniwebsite/heatmaps/chr2L_heatmap225.png
- miniwebsite/heatmaps/chr2L_heatmap228.png
- miniwebsite/heatmaps/chr2L_heatmap229.png
- miniwebsite/heatmaps/chr2L_heatmap23.png
- miniwebsite/heatmaps/chr2L_heatmap231.png
- miniwebsite/heatmaps/chr2L_heatmap235.png
- miniwebsite/heatmaps/chr2L_heatmap236.png
- miniwebsite/heatmaps/chr2L_heatmap238.png
- miniwebsite/heatmaps/chr2L_heatmap239.png
- miniwebsite/heatmaps/chr2L_heatmap244.png
- miniwebsite/heatmaps/chr2L_heatmap245.png
- miniwebsite/heatmaps/chr2L_heatmap249.png
- miniwebsite/heatmaps/chr2L_heatmap250.png
- miniwebsite/heatmaps/chr2L_heatmap251.png
- miniwebsite/heatmaps/chr2L_heatmap252.png
- miniwebsite/heatmaps/chr2L_heatmap253.png
- miniwebsite/heatmaps/chr2L_heatmap254.png
- miniwebsite/heatmaps/chr2L_heatmap255.png
- miniwebsite/heatmaps/chr2L_heatmap257.png
- miniwebsite/heatmaps/chr2L_heatmap26.png
- miniwebsite/heatmaps/chr2L_heatmap261.png
- miniwebsite/heatmaps/chr2L_heatmap262.png
- miniwebsite/heatmaps/chr2L_heatmap265.png
- miniwebsite/heatmaps/chr2L_heatmap266.png
- miniwebsite/heatmaps/chr2L_heatmap267.png
- miniwebsite/heatmaps/chr2L_heatmap268.png
- miniwebsite/heatmaps/chr2L_heatmap270.png
- miniwebsite/heatmaps/chr2L_heatmap272.png
- miniwebsite/heatmaps/chr2L_heatmap274.png
- miniwebsite/heatmaps/chr2L_heatmap275.png
- miniwebsite/heatmaps/chr2L_heatmap276.png
- miniwebsite/heatmaps/chr2L_heatmap277.png
- miniwebsite/heatmaps/chr2L_heatmap278.png
- miniwebsite/heatmaps/chr2L_heatmap279.png
- miniwebsite/heatmaps/chr2L_heatmap280.png
- miniwebsite/heatmaps/chr2L_heatmap284.png
- miniwebsite/heatmaps/chr2L_heatmap285.png
- miniwebsite/heatmaps/chr2L_heatmap286.png
- miniwebsite/heatmaps/chr2L_heatmap288.png
- miniwebsite/heatmaps/chr2L_heatmap297.png
- miniwebsite/heatmaps/chr2L_heatmap298.png
- miniwebsite/heatmaps/chr2L_heatmap302.png
- miniwebsite/heatmaps/chr2L_heatmap304.png
- miniwebsite/heatmaps/chr2L_heatmap305.png
- miniwebsite/heatmaps/chr2L_heatmap306.png
- miniwebsite/heatmaps/chr2L_heatmap307.png
- miniwebsite/heatmaps/chr2L_heatmap309.png
- miniwebsite/heatmaps/chr2L_heatmap31.png
- miniwebsite/heatmaps/chr2L_heatmap310.png
- miniwebsite/heatmaps/chr2L_heatmap311.png
- miniwebsite/heatmaps/chr2L_heatmap312.png
- miniwebsite/heatmaps/chr2L_heatmap313.png
- miniwebsite/heatmaps/chr2L_heatmap316.png
- miniwebsite/heatmaps/chr2L_heatmap317.png
- miniwebsite/heatmaps/chr2L_heatmap318.png
- miniwebsite/heatmaps/chr2L_heatmap321.png
- miniwebsite/heatmaps/chr2L_heatmap322.png
- miniwebsite/heatmaps/chr2L_heatmap323.png
- miniwebsite/heatmaps/chr2L_heatmap325.png
- miniwebsite/heatmaps/chr2L_heatmap327.png
- miniwebsite/heatmaps/chr2L_heatmap328.png
- miniwebsite/heatmaps/chr2L_heatmap329.png
- miniwebsite/heatmaps/chr2L_heatmap33.png
- miniwebsite/heatmaps/chr2L_heatmap333.png
- miniwebsite/heatmaps/chr2L_heatmap336.png
- miniwebsite/heatmaps/chr2L_heatmap338.png
- miniwebsite/heatmaps/chr2L_heatmap34.png
- miniwebsite/heatmaps/chr2L_heatmap341.png
- miniwebsite/heatmaps/chr2L_heatmap344.png
- miniwebsite/heatmaps/chr2L_heatmap345.png
- miniwebsite/heatmaps/chr2L_heatmap346.png
- miniwebsite/heatmaps/chr2L_heatmap350.png
- miniwebsite/heatmaps/chr2L_heatmap352.png
- miniwebsite/heatmaps/chr2L_heatmap356.png
- miniwebsite/heatmaps/chr2L_heatmap358.png
- miniwebsite/heatmaps/chr2L_heatmap36.png
- miniwebsite/heatmaps/chr2L_heatmap361.png
- miniwebsite/heatmaps/chr2L_heatmap362.png
- miniwebsite/heatmaps/chr2L_heatmap363.png
- miniwebsite/heatmaps/chr2L_heatmap364.png
- miniwebsite/heatmaps/chr2L_heatmap365.png
- miniwebsite/heatmaps/chr2L_heatmap370.png
- miniwebsite/heatmaps/chr2L_heatmap373.png
- miniwebsite/heatmaps/chr2L_heatmap377.png
- miniwebsite/heatmaps/chr2L_heatmap378.png
- miniwebsite/heatmaps/chr2L_heatmap38.png
- miniwebsite/heatmaps/chr2L_heatmap381.png
- miniwebsite/heatmaps/chr2L_heatmap382.png
- miniwebsite/heatmaps/chr2L_heatmap383.png
- miniwebsite/heatmaps/chr2L_heatmap385.png
- miniwebsite/heatmaps/chr2L_heatmap387.png
- miniwebsite/heatmaps/chr2L_heatmap389.png
- miniwebsite/heatmaps/chr2L_heatmap391.png
- miniwebsite/heatmaps/chr2L_heatmap393.png
- miniwebsite/heatmaps/chr2L_heatmap395.png
- miniwebsite/heatmaps/chr2L_heatmap397.png
- miniwebsite/heatmaps/chr2L_heatmap398.png
- miniwebsite/heatmaps/chr2L_heatmap4.png
- miniwebsite/heatmaps/chr2L_heatmap400.png
- miniwebsite/heatmaps/chr2L_heatmap404.png
- miniwebsite/heatmaps/chr2L_heatmap405.png
- miniwebsite/heatmaps/chr2L_heatmap406.png
- miniwebsite/heatmaps/chr2L_heatmap408.png
- miniwebsite/heatmaps/chr2L_heatmap409.png
- miniwebsite/heatmaps/chr2L_heatmap41.png
- miniwebsite/heatmaps/chr2L_heatmap413.png
- miniwebsite/heatmaps/chr2L_heatmap414.png
- miniwebsite/heatmaps/chr2L_heatmap416.png
- miniwebsite/heatmaps/chr2L_heatmap42.png
- miniwebsite/heatmaps/chr2L_heatmap420.png
- miniwebsite/heatmaps/chr2L_heatmap422.png
- miniwebsite/heatmaps/chr2L_heatmap423.png
- miniwebsite/heatmaps/chr2L_heatmap425.png
- miniwebsite/heatmaps/chr2L_heatmap429.png
- miniwebsite/heatmaps/chr2L_heatmap43.png
- miniwebsite/heatmaps/chr2L_heatmap430.png
- miniwebsite/heatmaps/chr2L_heatmap432.png
- miniwebsite/heatmaps/chr2L_heatmap433.png
- miniwebsite/heatmaps/chr2L_heatmap434.png
- miniwebsite/heatmaps/chr2L_heatmap435.png
- miniwebsite/heatmaps/chr2L_heatmap436.png
- miniwebsite/heatmaps/chr2L_heatmap438.png
- miniwebsite/heatmaps/chr2L_heatmap439.png
- miniwebsite/heatmaps/chr2L_heatmap440.png
- miniwebsite/heatmaps/chr2L_heatmap445.png
- miniwebsite/heatmaps/chr2L_heatmap447.png
- miniwebsite/heatmaps/chr2L_heatmap448.png
- miniwebsite/heatmaps/chr2L_heatmap45.png
- miniwebsite/heatmaps/chr2L_heatmap452.png
- miniwebsite/heatmaps/chr2L_heatmap454.png
- miniwebsite/heatmaps/chr2L_heatmap458.png
- miniwebsite/heatmaps/chr2L_heatmap459.png
- miniwebsite/heatmaps/chr2L_heatmap46.png
- miniwebsite/heatmaps/chr2L_heatmap462.png
- miniwebsite/heatmaps/chr2L_heatmap47.png
- miniwebsite/heatmaps/chr2L_heatmap54.png
- miniwebsite/heatmaps/chr2L_heatmap55.png
- miniwebsite/heatmaps/chr2L_heatmap59.png
- miniwebsite/heatmaps/chr2L_heatmap60.png
- miniwebsite/heatmaps/chr2L_heatmap63.png
- miniwebsite/heatmaps/chr2L_heatmap65.png
- miniwebsite/heatmaps/chr2L_heatmap66.png
- miniwebsite/heatmaps/chr2L_heatmap67.png
- miniwebsite/heatmaps/chr2L_heatmap72.png
- miniwebsite/heatmaps/chr2L_heatmap75.png
- miniwebsite/heatmaps/chr2L_heatmap78.png
- miniwebsite/heatmaps/chr2L_heatmap79.png
- miniwebsite/heatmaps/chr2L_heatmap8.png
- miniwebsite/heatmaps/chr2L_heatmap81.png
- miniwebsite/heatmaps/chr2L_heatmap82.png
- miniwebsite/heatmaps/chr2L_heatmap83.png
- miniwebsite/heatmaps/chr2L_heatmap85.png
- miniwebsite/heatmaps/chr2L_heatmap90.png
- miniwebsite/heatmaps/chr2L_heatmap93.png
- miniwebsite/heatmaps/chr2L_heatmap94.png
- miniwebsite/heatmaps/chr2L_heatmap97.png
- miniwebsite/heatmaps/chr2L_heatmap98.png
- miniwebsite/heatmaps/chr2R_heatmap1.png
- miniwebsite/heatmaps/chr2R_heatmap101.png
- miniwebsite/heatmaps/chr2R_heatmap105.png
- miniwebsite/heatmaps/chr2R_heatmap106.png
- miniwebsite/heatmaps/chr2R_heatmap108.png
- miniwebsite/heatmaps/chr2R_heatmap109.png
- miniwebsite/heatmaps/chr2R_heatmap110.png
- miniwebsite/heatmaps/chr2R_heatmap112.png
- miniwebsite/heatmaps/chr2R_heatmap113.png
- miniwebsite/heatmaps/chr2R_heatmap114.png
- miniwebsite/heatmaps/chr2R_heatmap115.png
- miniwebsite/heatmaps/chr2R_heatmap117.png
- miniwebsite/heatmaps/chr2R_heatmap119.png
- miniwebsite/heatmaps/chr2R_heatmap120.png
- miniwebsite/heatmaps/chr2R_heatmap121.png
- miniwebsite/heatmaps/chr2R_heatmap122.png
- miniwebsite/heatmaps/chr2R_heatmap124.png
- miniwebsite/heatmaps/chr2R_heatmap126.png
- miniwebsite/heatmaps/chr2R_heatmap129.png
- miniwebsite/heatmaps/chr2R_heatmap13.png
- miniwebsite/heatmaps/chr2R_heatmap131.png
- miniwebsite/heatmaps/chr2R_heatmap132.png
- miniwebsite/heatmaps/chr2R_heatmap133.png
- miniwebsite/heatmaps/chr2R_heatmap134.png
- miniwebsite/heatmaps/chr2R_heatmap135.png
- miniwebsite/heatmaps/chr2R_heatmap14.png
- miniwebsite/heatmaps/chr2R_heatmap141.png
- miniwebsite/heatmaps/chr2R_heatmap142.png
- miniwebsite/heatmaps/chr2R_heatmap143.png
- miniwebsite/heatmaps/chr2R_heatmap148.png
- miniwebsite/heatmaps/chr2R_heatmap157.png
- miniwebsite/heatmaps/chr2R_heatmap158.png
- miniwebsite/heatmaps/chr2R_heatmap159.png
- miniwebsite/heatmaps/chr2R_heatmap16.png
- miniwebsite/heatmaps/chr2R_heatmap161.png
- miniwebsite/heatmaps/chr2R_heatmap162.png
- miniwebsite/heatmaps/chr2R_heatmap165.png
- miniwebsite/heatmaps/chr2R_heatmap167.png
- miniwebsite/heatmaps/chr2R_heatmap169.png
- miniwebsite/heatmaps/chr2R_heatmap173.png
- miniwebsite/heatmaps/chr2R_heatmap175.png
- miniwebsite/heatmaps/chr2R_heatmap176.png
- miniwebsite/heatmaps/chr2R_heatmap179.png
- miniwebsite/heatmaps/chr2R_heatmap181.png
- miniwebsite/heatmaps/chr2R_heatmap188.png
- miniwebsite/heatmaps/chr2R_heatmap189.png
- miniwebsite/heatmaps/chr2R_heatmap190.png
- miniwebsite/heatmaps/chr2R_heatmap193.png
- miniwebsite/heatmaps/chr2R_heatmap195.png
- miniwebsite/heatmaps/chr2R_heatmap196.png
- miniwebsite/heatmaps/chr2R_heatmap197.png
- miniwebsite/heatmaps/chr2R_heatmap2.png
- miniwebsite/heatmaps/chr2R_heatmap200.png
- miniwebsite/heatmaps/chr2R_heatmap202.png
- miniwebsite/heatmaps/chr2R_heatmap204.png
- miniwebsite/heatmaps/chr2R_heatmap206.png
- miniwebsite/heatmaps/chr2R_heatmap207.png
- miniwebsite/heatmaps/chr2R_heatmap208.png
- miniwebsite/heatmaps/chr2R_heatmap21.png
- miniwebsite/heatmaps/chr2R_heatmap211.png
- miniwebsite/heatmaps/chr2R_heatmap214.png
- miniwebsite/heatmaps/chr2R_heatmap215.png
- miniwebsite/heatmaps/chr2R_heatmap216.png
- miniwebsite/heatmaps/chr2R_heatmap219.png
- miniwebsite/heatmaps/chr2R_heatmap221.png
- miniwebsite/heatmaps/chr2R_heatmap225.png
- miniwebsite/heatmaps/chr2R_heatmap226.png
- miniwebsite/heatmaps/chr2R_heatmap229.png
- miniwebsite/heatmaps/chr2R_heatmap23.png
- miniwebsite/heatmaps/chr2R_heatmap230.png
[truncated: 917 more entries]
