# Supplementary material for: Expression-based segmentation of the Drosophila genome
Source: BMC Genomics. 2013 Nov 20;14:812. doi: 10.1186/1471-2164-14-812 (PMC3909303; doi:10.1186/1471-2164-14-812)
Supplement: Additional file 3 — Supplemental tables. [file 1471-2164-14-812-S3.xlsx]

## Sheet: S1 Simulation robustness
Table S1	Simulated data robustness
Mean size (simulation)	Mean size (replicates)	Sigma	Sigma mean	Sigma std. dev.	Matching replicates per dataset
2	2	1			512
2	5	1			512
2	10	1			512
5	2	1			512
5	5	1			512
5	10	1			512
10	2	1			512
10	5	1			512
10	10	1			512
2,5,10	2	1			512
2,5,10	5	1			512
2,5,10	10	1			512
2	2		1	0.1	512
2	5		1	0.1	512
2	10		1	0.1	512
5	2		1	0.1	512
5	5		1	0.1	512
5	10		1	0.1	512
10	2		1	0.1	512
10	5		1	0.1	512
10	10		1	0.1	512
2,5,10	2		1	0.1	512
2,5,10	5		1	0.1	512
2,5,10	10		1	0.1	512
2	2		1	0.2	512
2	5		1	0.2	512
2	10		1	0.2	512
5	2		1	0.2	512
5	5		1	0.2	512
5	10		1	0.2	512
10	2		1	0.2	512
10	5		1	0.2	512
10	10		1	0.2	512
2,5,10	2		1	0.2	512
2,5,10	5		1	0.2	512
2,5,10	10		1	0.2	512
2	2		1	0.5	25
2	5		1	0.5	21
2	10		1	0.5	8
5	2		1	0.5	29
5	5		1	0.5	50
5	10		1	0.5	17
10	2		1	0.5	9
10	5		1	0.5	12
10	10		1	0.5	40
2,5,10	2		1	0.5	19
2,5,10	5		1	0.5	46
2,5,10	10		1	0.5	20
We simulated 10 datasets with the fixed sigma parameter for each mean size (40 total), as described in the text. Additional datasets were simulated to test our assumption that modeling a single value of sigma for all tissues and all segments is sufficient

## Sheet: S2 Gene ontology
Table S2	Segments with enriched GO Slim terms
Genes	GO Term	Annotation	P-value (FDR-corrected)	Segment genes with term	Segment length
FBgn0029095,FBgn0020305,FBgn0053526	GO:0043226	organelle	0.0445	3	3
FBgn0031294,FBgn0003310,FBgn0015905	GO:0005886	plasma membrane	0.0201	2	3
FBgn0024314,FBgn0051922,FBgn0031317,FBgn0031318,FBgn0031319,FBgn0031320,FBgn0031321,FBgn0031322	GO:0003729	mRNA binding	0.0249	2	8
FBgn0051668,FBgn0053124	GO:0055085	transmembrane transport	0.00155	2	2
FBgn0051668,FBgn0053124	GO:0006810	transport	0.00412	2	2
FBgn0031403,FBgn0051679,FBgn0052463,FBgn0051682	GO:0005739	mitochondrion	5.1e-05	3	4
FBgn0031403,FBgn0051679,FBgn0052463,FBgn0051682	GO:0043226	organelle	0.0299	3	4
FBgn0031407,FBgn0054049	GO:0005576	extracellular region	0.00233	2	2
FBgn0031423,FBgn0031424,FBgn0031426,FBgn0051948,FBgn0085477	GO:0006629	lipid metabolic process	0.00784	2	5
FBgn0031457,FBgn0028398,FBgn0026324	GO:0005737	cytoplasm	0.0248	2	3
FBgn0031462,FBgn0031463,FBgn0031465,FBgn0031464,FBgn0031466,FBgn0031467,FBgn0031468,FBgn0031469,FBgn0031470,FBgn0031471,FBgn0031472,FBgn0031473	GO:0016757	transferase activity, transferring glycosyl groups	2.87e-06	3	12
FBgn0004584,FBgn0031483,FBgn0031484,FBgn0031485,FBgn0250786,FBgn0025109,FBgn0002989,FBgn0025681	GO:0003677	DNA binding	0.0154	3	8
FBgn0031520,FBgn0053281,FBgn0053282,FBgn0031522,FBgn0031523	GO:0055085	transmembrane transport	2.58e-08	5	5
FBgn0031520,FBgn0053281,FBgn0053282,FBgn0031522,FBgn0031523	GO:0006810	transport	3.18e-07	5	5
FBgn0031520,FBgn0053281,FBgn0053282,FBgn0031522,FBgn0031523	GO:0022857	transmembrane transporter activity	0.000637	2	5
FBgn0031520,FBgn0053281,FBgn0053282,FBgn0031522,FBgn0031523	GO:0008150	biological_process	0.00135	5	5
FBgn0053123,FBgn0031544	GO:0005737	cytoplasm	0.00426	2	2
FBgn0024244,FBgn0004892,FBgn0002985	GO:0005622	intracellular	0.00892	2	3
FBgn0031746,FBgn0002856,FBgn0002855	GO:0005615	extracellular space	9.78e-06	3	3
FBgn0031746,FBgn0002856,FBgn0002855	GO:0005576	extracellular region	0.00517	2	3
FBgn0031756,FBgn0031757,FBgn0031758	GO:0022857	transmembrane transporter activity	0.000192	2	3
FBgn0051642,FBgn0031782,FBgn0031784,FBgn0031785,FBgn0040950,FBgn0031786,FBgn0085409,FBgn0026755,FBgn0053531	GO:0007155	cell adhesion	0.0218	2	9
FBgn0026196,FBgn0028554,FBgn0004838	GO:0003729	mRNA binding	0.00449	2	3
FBgn0026196,FBgn0028554,FBgn0004838	GO:0003723	RNA binding	0.0131	2	3
FBgn0031874,FBgn0031875,FBgn0031876	GO:0003677	DNA binding	0.0126	2	3
FBgn0031874,FBgn0031875,FBgn0031876	GO:0003674	molecular_function	0.0237	3	3
FBgn0031900,FBgn0051909,FBgn0010453,FBgn0004009,FBgn0031902,FBgn0031903,FBgn0002938	GO:0005576	extracellular region	0.000125	4	7
FBgn0020618,FBgn0004177	GO:0005737	cytoplasm	0.0128	2	2
FBgn0031977,FBgn0044323	GO:0005634	nucleus	0.0452	2	2
FBgn0013531,FBgn0010287	GO:0005634	nucleus	0.0452	2	2
FBgn0032050,FBgn0032051,FBgn0032052,FBgn0032053,FBgn0032054	GO:0003735	structural constituent of ribosome	0.0194	2	5
FBgn0032050,FBgn0032051,FBgn0032052,FBgn0032053,FBgn0032054	GO:0006412	translation	0.0249	2	5
FBgn0032050,FBgn0032051,FBgn0032052,FBgn0032053,FBgn0032054	GO:0005198	structural molecule activity	0.0279	2	5
FBgn0032050,FBgn0032051,FBgn0032052,FBgn0032053,FBgn0032054	GO:0009058	biosynthetic process	0.0295	2	5
FBgn0032066,FBgn0032067,FBgn0032068,FBgn0032069	GO:0005764	lysosome	3.53e-10	4	4
FBgn0032066,FBgn0032067,FBgn0032068,FBgn0032069	GO:0005773	vacuole	3.53e-10	4	4
FBgn0032066,FBgn0032067,FBgn0032068,FBgn0032069	GO:0043226	organelle	0.00156	4	4
FBgn0051709,FBgn0014179,FBgn0032132,FBgn0019809,FBgn0051882	GO:0008283	cell proliferation	0.00247	2	5
FBgn0051709,FBgn0014179,FBgn0032132,FBgn0019809,FBgn0051882	GO:0003674	molecular_function	0.0319	4	5
FBgn0051709,FBgn0014179,FBgn0032132,FBgn0019809,FBgn0051882	GO:0008150	biological_process	0.0416	4	5
FBgn0024285,FBgn0040064,FBgn0025700,FBgn0032160	GO:0005739	mitochondrion	0.0128	2	4
FBgn0024285,FBgn0040064,FBgn0025700,FBgn0032160	GO:0005811	lipid particle	0.0202	2	4
FBgn0032161,FBgn0032162	GO:0005739	mitochondrion	0.000817	2	2
FBgn0032236,FBgn0000413,FBgn0032237,FBgn0051716	GO:0003723	RNA binding	0.0258	2	4
FBgn0051872,FBgn0043825,FBgn0032275	GO:0006629	lipid metabolic process	7.69e-06	3	3
FBgn0051872,FBgn0043825,FBgn0032275	GO:0005615	extracellular space	0.0027	2	3
FBgn0051872,FBgn0043825,FBgn0032275	GO:0008150	biological_process	0.0291	3	3
FBgn0024740,FBgn0032289,FBgn0032291	GO:0006629	lipid metabolic process	0.00239	2	3
FBgn0028919,FBgn0032533,FBgn0001965,FBgn0000153,FBgn0004406,FBgn0015271	GO:0003677	DNA binding	0.00385	3	6
FBgn0001961,FBgn0026373,FBgn0028509	GO:0043226	organelle	0.0306	3	3
FBgn0027929,FBgn0028543,FBgn0054003,FBgn0028542,FBgn0028936	GO:0005576	extracellular region	1.42e-08	5	5
FBgn0027929,FBgn0028543,FBgn0054003,FBgn0028542,FBgn0028936	GO:0005575	cellular_component	0.00993	5	5
FBgn0032553,FBgn0032554,FBgn0013300,FBgn0013301,FBgn0028887,FBgn0259213	GO:0003677	DNA binding	0.0032	3	6
FBgn0015338,FBgn0011708,FBgn0000339	GO:0016192	vesicle-mediated transport	0.000616	2	3
FBgn0015338,FBgn0011708,FBgn0000339	GO:0006810	transport	0.0402	2	3
FBgn0020416,FBgn0020415	GO:0005576	extracellular region	0.00117	2	2
FBgn0032720,FBgn0032721	GO:0003735	structural constituent of ribosome	0.00179	2	2
FBgn0032720,FBgn0032721	GO:0006412	translation	0.00231	2	2
FBgn0032720,FBgn0032721	GO:0005198	structural molecule activity	0.00259	2	2
FBgn0032720,FBgn0032721	GO:0009058	biosynthetic process	0.00274	2	2
FBgn0032815,FBgn0032817,FBgn0032818,FBgn0032819	GO:0005622	intracellular	0.0219	2	4
FBgn0032824,FBgn0032825,FBgn0032827,FBgn0044811,FBgn0053117	GO:0006950	response to stress	0.000164	2	5
FBgn0032824,FBgn0032825,FBgn0032827,FBgn0044811,FBgn0053117	GO:0005615	extracellular space	0.0132	2	5
FBgn0032824,FBgn0032825,FBgn0032827,FBgn0044811,FBgn0053117	GO:0005576	extracellular region	0.0334	2	5
FBgn0014127,FBgn0019686,FBgn0003978,FBgn0045064	GO:0007067	mitosis	0.002	2	4
FBgn0032906,FBgn0032907	GO:0003677	DNA binding	0.00215	2	2
FBgn0032940,FBgn0000370	GO:0005634	nucleus	0.0226	2	2
FBgn0037224,FBgn0037225,FBgn0250821,FBgn0037227,FBgn0041621	GO:0005578	proteinaceous extracellular matrix	7.8e-06	3	5
FBgn0051559,FBgn0037405,FBgn0037406,FBgn0051562,FBgn0037408,FBgn0037409,FBgn0037410,FBgn0037411,FBgn0037412,FBgn0037413,FBgn0027527,FBgn0037414,FBgn0037415,FBgn0037416,FBgn0037417,FBgn0037418,FBgn0037419,FBgn0037420,FBgn0037421,FBgn0037422,FBgn0040279,FBgn0037424,FBgn0051561,FBgn0051556,FBgn0051560,FBgn0037427,FBgn0037428,FBgn0037429,FBgn0037430,FBgn0037431,FBgn0037432	GO:0003674	molecular_function	1.59e-07	20	31
FBgn0051559,FBgn0037405,FBgn0037406,FBgn0051562,FBgn0037408,FBgn0037409,FBgn0037410,FBgn0037411,FBgn0037412,FBgn0037413,FBgn0027527,FBgn0037414,FBgn0037415,FBgn0037416,FBgn0037417,FBgn0037418,FBgn0037419,FBgn0037420,FBgn0037421,FBgn0037422,FBgn0040279,FBgn0037424,FBgn0051561,FBgn0051556,FBgn0051560,FBgn0037427,FBgn0037428,FBgn0037429,FBgn0037430,FBgn0037431,FBgn0037432	GO:0008150	biological_process	7.04e-07	19	31
FBgn0051559,FBgn0037405,FBgn0037406,FBgn0051562,FBgn0037408,FBgn0037409,FBgn0037410,FBgn0037411,FBgn0037412,FBgn0037413,FBgn0027527,FBgn0037414,FBgn0037415,FBgn0037416,FBgn0037417,FBgn0037418,FBgn0037419,FBgn0037420,FBgn0037421,FBgn0037422,FBgn0040279,FBgn0037424,FBgn0051561,FBgn0051556,FBgn0051560,FBgn0037427,FBgn0037428,FBgn0037429,FBgn0037430,FBgn0037431,FBgn0037432	GO:0005575	cellular_component	0.00236	2	31
FBgn0051481,FBgn0004054,FBgn0085326,FBgn0004053,FBgn0000166	GO:0005634	nucleus	0.00139	4	5
FBgn0051481,FBgn0004054,FBgn0085326,FBgn0004053,FBgn0000166	GO:0043226	organelle	0.00552	4	5
FBgn0000439,FBgn0003339,FBgn0001077	GO:0005634	nucleus	0.00605	3	3
FBgn0000439,FBgn0003339,FBgn0001077	GO:0043226	organelle	0.0175	3	3
FBgn0015770,FBgn0037501,FBgn0051544,FBgn0054023,FBgn0037503	GO:0005886	plasma membrane	0.0274	2	5
FBgn0042104,FBgn0042102,FBgn0042105,FBgn0042103,FBgn0037517	GO:0007165	signal transduction	0.00705	2	5
FBgn0037617,FBgn0037618,FBgn0037619,FBgn0037620	GO:0005634	nucleus	0.0112	3	4
FBgn0037617,FBgn0037618,FBgn0037619,FBgn0037620	GO:0043226	organelle	0.0313	3	4
FBgn0014380,FBgn0037700,FBgn0003205	GO:0003924	GTPase activity	0.00326	2	3
FBgn0051390,FBgn0010421	GO:0005634	nucleus	0.0303	2	2
FBgn0037876,FBgn0037877,FBgn0037878,FBgn0020910,FBgn0037880,FBgn0037881,FBgn0037882,FBgn0037883,FBgn0037885,FBgn0037884	GO:0051082	unfolded protein binding	0.0294	2	10
FBgn0037876,FBgn0037877,FBgn0037878,FBgn0020910,FBgn0037880,FBgn0037881,FBgn0037882,FBgn0037883,FBgn0037885,FBgn0037884	GO:0006457	protein folding	0.0347	2	10
FBgn0051441,FBgn0051388	GO:0005634	nucleus	0.0303	2	2
FBgn0037892,FBgn0037893,FBgn0011774,FBgn0037894	GO:0003674	molecular_function	0.0178	4	4
FBgn0037895,FBgn0037896	GO:0006810	transport	0.00846	2	2
FBgn0037918,FBgn0051363,FBgn0037920,FBgn0037922	GO:0005634	nucleus	0.0261	3	4
FBgn0037921,FBgn0037923,FBgn0042205,FBgn0037924	GO:0005634	nucleus	0.0149	3	4
FBgn0037921,FBgn0037923,FBgn0042205,FBgn0037924	GO:0043226	organelle	0.0417	3	4
FBgn0037921,FBgn0037923,FBgn0042205,FBgn0037924	GO:0005575	cellular_component	0.0489	4	4
FBgn0042207,FBgn0038067,FBgn0038068,FBgn0038069,FBgn0038070	GO:0006629	lipid metabolic process	6.65e-11	5	5
FBgn0042207,FBgn0038067,FBgn0038068,FBgn0038069,FBgn0038070	GO:0008150	biological_process	0.000502	5	5
FBgn0038244,FBgn0020299	GO:0005622	intracellular	0.00143	2	2
FBgn0038260,FBgn0038261,FBgn0038262,FBgn0038266,FBgn0053555,FBgn0038267,FBgn0038268	GO:0055085	transmembrane transport	0.00204	3	7
FBgn0038260,FBgn0038261,FBgn0038262,FBgn0038266,FBgn0053555,FBgn0038267,FBgn0038268	GO:0006810	transport	0.00491	3	7
FBgn0002783,FBgn0022787	GO:0003677	DNA binding	0.00725	2	2
FBgn0038402,FBgn0063649,FBgn0038404,FBgn0038405	GO:0055085	transmembrane transport	0.0268	2	4
FBgn0038402,FBgn0063649,FBgn0038404,FBgn0038405	GO:0006810	transport	0.0483	2	4
FBgn0038414,FBgn0038415,FBgn0038416	GO:0022857	transmembrane transporter activity	1.24e-06	3	3
FBgn0038414,FBgn0038415,FBgn0038416	GO:0055085	transmembrane transport	0.000105	3	3
FBgn0038414,FBgn0038415,FBgn0038416	GO:0006810	transport	0.000261	3	3
FBgn0038414,FBgn0038415,FBgn0038416	GO:0008150	biological_process	0.0347	3	3
FBgn0038414,FBgn0038415,FBgn0038416	GO:0003674	molecular_function	0.0379	3	3
FBgn0038471,FBgn0038472,FBgn0020493,FBgn0038474,FBgn0038473,FBgn0038475,FBgn0038476,FBgn0086736,FBgn0038478	GO:0005730	nucleolus	0.0124	2	9
FBgn0038547,FBgn0038548,FBgn0038549,FBgn0038550	GO:0005634	nucleus	0.000301	4	4
FBgn0038547,FBgn0038548,FBgn0038549,FBgn0038550	GO:0043226	organelle	0.00125	4	4
FBgn0038547,FBgn0038548,FBgn0038549,FBgn0038550	GO:0005575	cellular_component	0.0367	4	4
FBgn0004652,FBgn0038626	GO:0005622	intracellular	0.00191	2	2
FBgn0038629,FBgn0038632,FBgn0038633	GO:0005576	extracellular region	0.00282	2	3
FBgn0038680,FBgn0038681	GO:0005739	mitochondrion	0.000515	2	2
FBgn0038716,FBgn0038717,FBgn0038718,FBgn0038719	GO:0055085	transmembrane transport	1.7e-06	4	4
FBgn0038716,FBgn0038717,FBgn0038718,FBgn0038719	GO:0006810	transport	5.76e-06	4	4
FBgn0038716,FBgn0038717,FBgn0038718,FBgn0038719	GO:0008150	biological_process	0.00396	4	4
FBgn0038765,FBgn0038766,FBgn0038767,FBgn0038768,FBgn0038769	GO:0005634	nucleus	0.00139	4	5
FBgn0038765,FBgn0038766,FBgn0038767,FBgn0038768,FBgn0038769	GO:0043226	organelle	0.00552	4	5
FBgn0038838,FBgn0044809	GO:0006950	response to stress	4.1e-05	2	2
FBgn0038838,FBgn0044809	GO:0005615	extracellular space	0.000439	2	2
FBgn0038838,FBgn0044809	GO:0005576	extracellular region	0.00286	2	2
FBgn0038851,FBgn0038852	GO:0005634	nucleus	0.0303	2	2
FBgn0038886,FBgn0038887,FBgn0038888,FBgn0051438,FBgn0008651,FBgn0011278	GO:0008289	lipid binding	2.56e-05	2	6
FBgn0038886,FBgn0038887,FBgn0038888,FBgn0051438,FBgn0008651,FBgn0011278	GO:0005615	extracellular space	0.00753	2	6
FBgn0038886,FBgn0038887,FBgn0038888,FBgn0051438,FBgn0008651,FBgn0011278	GO:0005576	extracellular region	0.0473	2	6
FBgn0038918,FBgn0038919	GO:0005615	extracellular space	0.000293	2	2
FBgn0038922,FBgn0019960,FBgn0038923,FBgn0038924,FBgn0038925,FBgn0019957	GO:0005739	mitochondrion	0.0249	2	6
FBgn0038978,FBgn0038979	GO:0003677	DNA binding	0.00604	2	2
FBgn0039051,FBgn0039052	GO:0006520	cellular amino acid metabolic process	3.42e-05	2	2
FBgn0039051,FBgn0039052	GO:0044281	small molecule metabolic process	3.42e-05	2	2
FBgn0039051,FBgn0039052	GO:0005737	cytoplasm	0.0104	2	2
FBgn0039140,FBgn0039141,FBgn0043455,FBgn0005649,FBgn0026576,FBgn0010709,FBgn0039145,FBgn0001230,FBgn0040283	GO:0051082	unfolded protein binding	0.0344	2	9
FBgn0039140,FBgn0039141,FBgn0043455,FBgn0005649,FBgn0026576,FBgn0010709,FBgn0039145,FBgn0001230,FBgn0040283	GO:0006457	protein folding	0.0406	2	9
FBgn0039140,FBgn0039141,FBgn0043455,FBgn0005649,FBgn0026576,FBgn0010709,FBgn0039145,FBgn0001230,FBgn0040283	GO:0003674	molecular_function	0.0441	6	9
FBgn0004897,FBgn0004898	GO:0048856	anatomical structure development	5.27e-05	2	2
FBgn0004897,FBgn0004898	GO:0009790	embryo development	5.27e-05	2	2
FBgn0039282,FBgn0039283,FBgn0039286	GO:0043226	organelle	0.0175	3	3
FBgn0039282,FBgn0039283,FBgn0039286	GO:0003677	DNA binding	0.0213	2	3
FBgn0039329,FBgn0028647	GO:0005634	nucleus	0.0303	2	2
FBgn0039366,FBgn0039367,FBgn0039368,FBgn0039369,FBgn0039370,FBgn0039371	GO:0005783	endoplasmic reticulum	8.36e-09	5	6
FBgn0039366,FBgn0039367,FBgn0039368,FBgn0039369,FBgn0039370,FBgn0039371	GO:0043226	organelle	0.000936	5	6
FBgn0011670,FBgn0039378,FBgn0011668	GO:0005615	extracellular space	0.000874	2	3
FBgn0011670,FBgn0039378,FBgn0011668	GO:0005576	extracellular region	0.00564	2	3
FBgn0039386,FBgn0039387,FBgn0051091,FBgn0051089	GO:0006629	lipid metabolic process	0.000869	2	4
FBgn0002592,FBgn0002609,FBgn0002629,FBgn0002631,FBgn0002632,FBgn0002633	GO:0005634	nucleus	0.00767	4	6
FBgn0002592,FBgn0002609,FBgn0002629,FBgn0002631,FBgn0002632,FBgn0002633	GO:0043226	organelle	0.0294	4	6
FBgn0039434,FBgn0039435,FBgn0039436,FBgn0039438,FBgn0039439,FBgn0039441,FBgn0051080	GO:0005578	proteinaceous extracellular matrix	1.37e-12	7	7
FBgn0039434,FBgn0039435,FBgn0039436,FBgn0039438,FBgn0039439,FBgn0039441,FBgn0051080	GO:0005575	cellular_component	0.000892	7	7
FBgn0051081,FBgn0039443,FBgn0039444,FBgn0243586,FBgn0039448	GO:0005578	proteinaceous extracellular matrix	3.3e-11	5	5
FBgn0051081,FBgn0039443,FBgn0039444,FBgn0243586,FBgn0039448	GO:0005575	cellular_component	0.00812	5	5
FBgn0039470,FBgn0039471	GO:0006629	lipid metabolic process	0.000146	2	2
FBgn0039472,FBgn0039473,FBgn0039474	GO:0006629	lipid metabolic process	1.18e-06	3	3
FBgn0039472,FBgn0039473,FBgn0039474	GO:0008150	biological_process	0.0139	3	3
FBgn0004387,FBgn0039525,FBgn0027492,FBgn0040080	GO:0007165	signal transduction	0.00533	2	4
FBgn0039566,FBgn0003890	GO:0003924	GTPase activity	0.000685	2	2
FBgn0000278,FBgn0000279	GO:0005615	extracellular space	0.000293	2	2
FBgn0000278,FBgn0000279	GO:0005576	extracellular region	0.00191	2	2
FBgn0015221,FBgn0015222	GO:0005794	Golgi apparatus	0.000111	2	2
FBgn0015221,FBgn0015222	GO:0016491	oxidoreductase activity	0.000256	2	2
FBgn0026190,FBgn0039780,FBgn0051371	GO:0005783	endoplasmic reticulum	0.00178	2	3
FBgn0051014,FBgn0039782,FBgn0054041,FBgn0039783,FBgn0051524,FBgn0039784	GO:0005783	endoplasmic reticulum	2.95e-11	6	6
FBgn0051014,FBgn0039782,FBgn0054041,FBgn0039783,FBgn0051524,FBgn0039784	GO:0043226	organelle	4.18e-05	6	6
FBgn0051014,FBgn0039782,FBgn0054041,FBgn0039783,FBgn0051524,FBgn0039784	GO:0005575	cellular_component	0.00673	6	6
FBgn0051021,FBgn0051017,FBgn0051016	GO:0005783	endoplasmic reticulum	8.19e-06	3	3
FBgn0051021,FBgn0051017,FBgn0051016	GO:0043226	organelle	0.00876	3	3
FBgn0039792,FBgn0051013,FBgn0051015,FBgn0039795,FBgn0039796,FBgn0051010,FBgn0039797,FBgn0039798,FBgn0039799	GO:0005783	endoplasmic reticulum	0.0473	2	9
FBgn0051005,FBgn0039835,FBgn0039836	GO:0009058	biosynthetic process	0.00393	2	3
FBgn0039872,FBgn0017448,FBgn0039873	GO:0055085	transmembrane transport	6.31e-05	3	3
FBgn0039872,FBgn0017448,FBgn0039873	GO:0006810	transport	0.000157	3	3
FBgn0039872,FBgn0017448,FBgn0039873	GO:0008150	biological_process	0.0208	3	3
FBgn0040370,FBgn0040371,FBgn0029521,FBgn0004034,FBgn0000022,FBgn0004170,FBgn0011822,FBgn0000137	GO:0003677	DNA binding	0.0203	3	8
FBgn0040344,FBgn0040339	GO:0005634	nucleus	0.0363	2	2
FBgn0040337,FBgn0026143	GO:0005737	cytoplasm	0.0141	2	2
FBgn0000377,FBgn0023525,FBgn0029608	GO:0006810	transport	0.0141	2	3
FBgn0000377,FBgn0023525,FBgn0029608	GO:0005622	intracellular	0.0247	2	3
FBgn0000520,FBgn0250874,FBgn0024975,FBgn0000376,FBgn0024980,FBgn0040384	GO:0043226	organelle	0.0372	4	6
FBgn0028369,FBgn0003285,FBgn0029649,FBgn0004647	GO:0005886	plasma membrane	0.000608	3	4
FBgn0040393,FBgn0010294,FBgn0010295,FBgn0002933,FBgn0010296,FBgn0003086,FBgn0003374	GO:0005198	structural molecule activity	4.54e-07	5	7
FBgn0040393,FBgn0010294,FBgn0010295,FBgn0002933,FBgn0010296,FBgn0003086,FBgn0003374	GO:0005576	extracellular region	5.14e-07	5	7
FBgn0040393,FBgn0010294,FBgn0010295,FBgn0002933,FBgn0010296,FBgn0003086,FBgn0003374	GO:0003674	molecular_function	0.00148	6	7
FBgn0040393,FBgn0010294,FBgn0010295,FBgn0002933,FBgn0010296,FBgn0003086,FBgn0003374	GO:0005575	cellular_component	0.031	6	7
FBgn0052772,FBgn0029736,FBgn0029737,FBgn0029738	GO:0005622	intracellular	0.0322	2	4
FBgn0004403,FBgn0004404	GO:0005840	ribosome	0.000397	2	2
FBgn0004403,FBgn0004404	GO:0003735	structural constituent of ribosome	0.00211	2	2
FBgn0004403,FBgn0004404	GO:0006412	translation	0.00211	2	2
FBgn0004403,FBgn0004404	GO:0009058	biosynthetic process	0.00261	2	2
FBgn0004403,FBgn0004404	GO:0005198	structural molecule activity	0.00493	2	2
FBgn0030008,FBgn0030009	GO:0005622	intracellular	0.00282	2	2
FBgn0030010,FBgn0030011,FBgn0030012	GO:0005622	intracellular	0.0165	2	3
FBgn0000233,FBgn0020378	GO:0005634	nucleus	0.0436	2	2
FBgn0030163,FBgn0030164	GO:0007165	signal transduction	0.000391	2	2
FBgn0005391,FBgn0004045	GO:0006629	lipid metabolic process	0.000198	2	2
FBgn0005391,FBgn0004045	GO:0005811	lipid particle	0.00202	2	2
FBgn0005391,FBgn0004045	GO:0005198	structural molecule activity	0.00296	2	2
FBgn0030314,FBgn0030316,FBgn0002948	GO:0003677	DNA binding	0.0178	2	3
FBgn0000808,FBgn0003865	GO:0005576	extracellular region	0.00207	2	2
FBgn0030506,FBgn0030507	GO:0005634	nucleus	0.0363	2	2
FBgn0086448,FBgn0004227,FBgn0004598,FBgn0030744,FBgn0030745,FBgn0010416	GO:0003729	mRNA binding	0.0117	2	6
FBgn0086448,FBgn0004227,FBgn0004598,FBgn0030744,FBgn0030745,FBgn0010416	GO:0003723	RNA binding	0.0213	2	6
FBgn0011742,FBgn0030759,FBgn0015615,FBgn0015374,FBgn0030761,FBgn0061200,FBgn0025743	GO:0007010	cytoskeleton organization	0.00168	2	7
FBgn0052570,FBgn0052569,FBgn0052568,FBgn0052574	GO:0005578	proteinaceous extracellular matrix	1.89e-06	3	4
FBgn0052570,FBgn0052569,FBgn0052568,FBgn0052574	GO:0007165	signal transduction	0.0046	2	4
FBgn0031011,FBgn0031012,FBgn0259834	GO:0055085	transmembrane transport	6e-06	3	3
FBgn0031011,FBgn0031012,FBgn0259834	GO:0006810	transport	6.56e-05	3	3
FBgn0031011,FBgn0031012,FBgn0259834	GO:0008150	biological_process	0.0153	3	3
FBgn0031047,FBgn0031048,FBgn0031049	GO:0003674	molecular_function	0.0287	3	3
FBgn0031109,FBgn0031110,FBgn0031111	GO:0005576	extracellular region	0.00306	2	3
FBgn0031116,FBgn0052506	GO:0005622	intracellular	0.00282	2	2
FBgn0031118,FBgn0031119,FBgn0026323	GO:0007165	signal transduction	0.00232	2	3
FBgn0259162,FBgn0083981	GO:0003677	DNA binding	0.00606	2	2
FBgn0259162,FBgn0083981	GO:0005634	nucleus	0.0363	2	2
FBgn0033047,FBgn0033048	GO:0055085	transmembrane transport	0.00263	2	2
FBgn0033047,FBgn0033048	GO:0006810	transport	0.00491	2	2
FBgn0033083,FBgn0000054	GO:0005634	nucleus	0.0427	2	2
FBgn0033096,FBgn0033097	GO:0055085	transmembrane transport	0.00263	2	2
FBgn0033096,FBgn0033097	GO:0006810	transport	0.00491	2	2
FBgn0066293,FBgn0053349,FBgn0053558	GO:0043234	protein complex	0.000403	2	3
FBgn0029507,FBgn0029506,FBgn0033127	GO:0003674	molecular_function	0.0159	3	3
FBgn0029507,FBgn0029506,FBgn0033127	GO:0008150	biological_process	0.0163	3	3
FBgn0033128,FBgn0033129,FBgn0033130	GO:0003674	molecular_function	0.0159	3	3
FBgn0033128,FBgn0033129,FBgn0033130	GO:0008150	biological_process	0.0163	3	3
FBgn0033135,FBgn0033136,FBgn0033137	GO:0003674	molecular_function	0.0159	3	3
FBgn0033135,FBgn0033136,FBgn0033137	GO:0008150	biological_process	0.0163	3	3
FBgn0025185,FBgn0033185,FBgn0033186	GO:0005622	intracellular	2.84e-05	3	3
FBgn0033204,FBgn0033205,FBgn0033206	GO:0016491	oxidoreductase activity	0.000342	2	3
FBgn0028562,FBgn0028561,FBgn0033257	GO:0055085	transmembrane transport	0.00775	2	3
FBgn0028562,FBgn0028561,FBgn0033257	GO:0006810	transport	0.0143	2	3
FBgn0002570,FBgn0002569,FBgn0002571,FBgn0033294	GO:0005975	carbohydrate metabolic process	5.15e-09	4	4
FBgn0002570,FBgn0002569,FBgn0002571,FBgn0033294	GO:0008150	biological_process	0.00327	4	4
FBgn0050360,FBgn0033296,FBgn0033297	GO:0005975	carbohydrate metabolic process	7.93e-07	3	3
FBgn0050360,FBgn0033296,FBgn0033297	GO:0008150	biological_process	0.0163	3	3
FBgn0033322,FBgn0033323,FBgn0033324,FBgn0033326,FBgn0050357	GO:0055085	transmembrane transport	0.00146	3	5
FBgn0033322,FBgn0033323,FBgn0033324,FBgn0033326,FBgn0050357	GO:0006810	transport	0.00368	3	5
FBgn0033322,FBgn0033323,FBgn0033324,FBgn0033326,FBgn0050357	GO:0008150	biological_process	0.0412	4	5
FBgn0050343,FBgn0020621,FBgn0033400,FBgn0033401,FBgn0026326,FBgn0033402	GO:0007165	signal transduction	0.00693	2	6
FBgn0050343,FBgn0020621,FBgn0033400,FBgn0033401,FBgn0026326,FBgn0033402	GO:0005622	intracellular	0.042	2	6
FBgn0085436,FBgn0033427	GO:0005737	cytoplasm	0.00914	2	2
FBgn0033562,FBgn0010356,FBgn0033566,FBgn0050020,FBgn0017414,FBgn0033569	GO:0005634	nucleus	0.0395	3	6
FBgn0043470,FBgn0043471,FBgn0011556,FBgn0011554,FBgn0011555	GO:0005576	extracellular region	0.000305	3	5
FBgn0003863,FBgn0010425,FBgn0010357	GO:0005576	extracellular region	3.16e-05	3	3
FBgn0033663,FBgn0000556	GO:0005811	lipid particle	0.00237	2	2
FBgn0033667,FBgn0033668	GO:0005622	intracellular	0.00119	2	2
FBgn0050047,FBgn0050049,FBgn0050043	GO:0008233	peptidase activity	1.75e-07	3	3
FBgn0050047,FBgn0050049,FBgn0050043	GO:0003674	molecular_function	0.0238	3	3
FBgn0033748,FBgn0033749	GO:0005634	nucleus	0.0183	2	2
FBgn0033748,FBgn0033749	GO:0043226	organelle	0.0405	2	2
FBgn0250842,FBgn0050488,FBgn0050486	GO:0005576	extracellular region	7.9e-05	3	3
FBgn0033903,FBgn0033904,FBgn0033905	GO:0022857	transmembrane transporter activity	3.4e-08	3	3
FBgn0033903,FBgn0033904,FBgn0033905	GO:0003674	molecular_function	0.0159	3	3
FBgn0034008,FBgn0004698,FBgn0034009,FBgn0013750	GO:0005622	intracellular	0.0312	2	4
FBgn0050467,FBgn0034027,FBgn0034030	GO:0005576	extracellular region	0.00378	2	3
FBgn0014020,FBgn0017549	GO:0003924	GTPase activity	0.00092	2	2
FBgn0034152,FBgn0034153,FBgn0015584,FBgn0053530	GO:0005615	extracellular space	5.04e-05	3	4
FBgn0034152,FBgn0034153,FBgn0015584,FBgn0053530	GO:0005576	extracellular region	0.0149	2	4
FBgn0034152,FBgn0034153,FBgn0015584,FBgn0053530	GO:0005575	cellular_component	0.0427	4	4
FBgn0050456,FBgn0034194	GO:0005622	intracellular	0.00119	2	2
FBgn0034219,FBgn0028956	GO:0006950	response to stress	2.25e-06	2	2
FBgn0034329,FBgn0034330,FBgn0034331,FBgn0025583,FBgn0040735,FBgn0040734,FBgn0040733,FBgn0064237	GO:0005576	extracellular region	0.00162	3	8
FBgn0027535,FBgn0034419,FBgn0000578,FBgn0034418,FBgn0034420,FBgn0034421,FBgn0034422,FBgn0010434	GO:0007010	cytoskeleton organization	0.00651	2	8
FBgn0034440,FBgn0034441	GO:0008233	peptidase activity	3.37e-05	2	2
FBgn0022700,FBgn0034582	GO:0005615	extracellular space	0.000445	2	2
FBgn0034622,FBgn0034623,FBgn0034624	GO:0005576	extracellular region	0.00756	2	3
FBgn0050280,FBgn0050281	GO:0007165	signal transduction	0.000379	2	2
FBgn0050280,FBgn0050281	GO:0005615	extracellular space	0.000891	2	2
FBgn0034718,FBgn0013272	GO:0005886	plasma membrane	0.00142	2	2
FBgn0034766,FBgn0050259,FBgn0034768,FBgn0034769,FBgn0034770,FBgn0050275,FBgn0050268	GO:0016491	oxidoreductase activity	0.00353	2	7
FBgn0050272,FBgn0050265,FBgn0034782,FBgn0034783,FBgn0034784,FBgn0034785	GO:0055085	transmembrane transport	1.71e-09	6	6
FBgn0050272,FBgn0050265,FBgn0034782,FBgn0034783,FBgn0034784,FBgn0034785	GO:0006810	transport	1.16e-08	6	6
FBgn0050272,FBgn0050265,FBgn0034782,FBgn0034783,FBgn0034784,FBgn0034785	GO:0008150	biological_process	0.000196	6	6
FBgn0034883,FBgn0034884	GO:0055085	transmembrane transport	0.00263	2	2
FBgn0034883,FBgn0034884	GO:0006810	transport	0.00491	2	2
FBgn0041582,FBgn0021875,FBgn0034982,FBgn0019643,FBgn0015544	GO:0008283	cell proliferation	0.00355	2	5
FBgn0041582,FBgn0021875,FBgn0034982,FBgn0019643,FBgn0015544	GO:0005737	cytoplasm	0.00803	3	5
FBgn0035023,FBgn0035021,FBgn0035024,FBgn0035025,FBgn0035026,FBgn0035027,FBgn0035028	GO:0006457	protein folding	0.0212	2	7
FBgn0035063,FBgn0035064,FBgn0035065,FBgn0041205	GO:0003723	RNA binding	0.0249	2	4
FBgn0085434,FBgn0035077,FBgn0035078	GO:0055085	transmembrane transport	0.0181	2	3
FBgn0085434,FBgn0035077,FBgn0035078	GO:0006810	transport	0.0334	2	3
FBgn0011694,FBgn0004181	GO:0005615	extracellular space	0.000668	2	2
FBgn0035131,FBgn0035132	GO:0006950	response to stress	1.63e-05	2	2
FBgn0035155,FBgn0035157,FBgn0035158,FBgn0035159,FBgn0035160	GO:0003677	DNA binding	0.0171	2	5
FBgn0035283,FBgn0004636,FBgn0042712,FBgn0035285	GO:0003924	GTPase activity	0.00407	2	4
FBgn0035325,FBgn0052302	GO:0005576	extracellular region	0.00317	2	2
FBgn0053233,FBgn0035364,FBgn0053234,FBgn0035366	GO:0055085	transmembrane transport	0.0107	2	4
FBgn0053233,FBgn0035364,FBgn0053234,FBgn0035366	GO:0006810	transport	0.0293	2	4
FBgn0035563,FBgn0052238,FBgn0046793,FBgn0085295,FBgn0035567,FBgn0035568	GO:0022857	transmembrane transporter activity	0.00152	2	6
FBgn0035690,FBgn0022699,FBgn0022935,FBgn0035691	GO:0005634	nucleus	0.000137	4	4
FBgn0035690,FBgn0022699,FBgn0022935,FBgn0035691	GO:0043226	organelle	0.00074	4	4
FBgn0035690,FBgn0022699,FBgn0022935,FBgn0035691	GO:0005575	cellular_component	0.0439	4	4
FBgn0035695,FBgn0004513	GO:0055085	transmembrane transport	0.00183	2	2
FBgn0035695,FBgn0004513	GO:0006810	transport	0.00509	2	2
FBgn0010406,FBgn0027554,FBgn0035829,FBgn0035830,FBgn0035831,FBgn0011817,FBgn0026263	GO:0003723	RNA binding	0.0463	2	7
FBgn0035915,FBgn0052351	GO:0005737	cytoplasm	0.00733	2	2
FBgn0035954,FBgn0035955,FBgn0035956,FBgn0028789,FBgn0035957	GO:0005634	nucleus	0.0148	3	5
FBgn0035954,FBgn0035955,FBgn0035956,FBgn0028789,FBgn0035957	GO:0043226	organelle	0.0488	3	5
FBgn0036046,FBgn0044050	GO:0005576	extracellular region	0.00635	2	2
FBgn0040823,FBgn0036066,FBgn0052053,FBgn0052054	GO:0022857	transmembrane transporter activity	2.25e-06	3	4
FBgn0040823,FBgn0036066,FBgn0052053,FBgn0052054	GO:0055085	transmembrane transport	0.000134	3	4
FBgn0040823,FBgn0036066,FBgn0052053,FBgn0052054	GO:0006810	transport	0.000622	3	4
FBgn0036070,FBgn0036072	GO:0005576	extracellular region	0.00635	2	2
FBgn0003378,FBgn0003377	GO:0005198	structural molecule activity	0.00133	2	2
FBgn0003378,FBgn0003377	GO:0005576	extracellular region	0.00635	2	2
FBgn0036225,FBgn0036226,FBgn0036227,FBgn0036229	GO:0005576	extracellular region	4.83e-06	4	4
FBgn0036225,FBgn0036226,FBgn0036227,FBgn0036229	GO:0005575	cellular_component	0.0292	4	4
FBgn0053265,FBgn0036232	GO:0005576	extracellular region	0.00317	2	2
FBgn0036233,FBgn0036234	GO:0005576	extracellular region	0.00317	2	2
FBgn0036248,FBgn0036249	GO:0003677	DNA binding	0.00239	2	2
FBgn0036274,FBgn0052105	GO:0005634	nucleus	0.0204	2	2
FBgn0036274,FBgn0052105	GO:0043226	organelle	0.0474	2	2
FBgn0036285,FBgn0000625	GO:0005634	nucleus	0.0204	2	2
FBgn0036285,FBgn0000625	GO:0043226	organelle	0.0474	2	2
FBgn0036302,FBgn0015904,FBgn0015919,FBgn0052111,FBgn0014343,FBgn0014007	GO:0005575	cellular_component	0.0123	6	6
FBgn0036361,FBgn0036362,FBgn0036363	GO:0005576	extracellular region	0.000124	3	3
FBgn0036411,FBgn0042630	GO:0005634	nucleus	0.0341	2	2
FBgn0003459,FBgn0036423	GO:0003677	DNA binding	0.00358	2	2
FBgn0036518,FBgn0036519,FBgn0036520,FBgn0036522	GO:0005622	intracellular	0.0205	2	4
FBgn0004588,FBgn0004589,FBgn0004590,FBgn0004591	GO:0005576	extracellular region	4.83e-06	4	4
FBgn0004588,FBgn0004589,FBgn0004590,FBgn0004591	GO:0005575	cellular_component	0.0292	4	4
FBgn0004593,FBgn0004594,FBgn0014848,FBgn0014849,FBgn0014850,FBgn0014851	GO:0005576	extracellular region	7.02e-09	6	6
FBgn0004593,FBgn0004594,FBgn0014848,FBgn0014849,FBgn0014850,FBgn0014851	GO:0005575	cellular_component	0.00352	6	6
FBgn0036537,FBgn0036538	GO:0005622	intracellular	0.00142	2	2
FBgn0000212,FBgn0000115,FBgn0259824,FBgn0036556,FBgn0036557,FBgn0036558	GO:0005794	Golgi apparatus	0.00902	2	6
FBgn0036747,FBgn0036749,FBgn0036750,FBgn0052182	GO:0016491	oxidoreductase activity	0.000509	2	4
FBgn0015946,FBgn0011706,FBgn0036786	GO:0008219	cell death	0.000105	2	3
FBgn0015946,FBgn0011706,FBgn0036786	GO:0005739	mitochondrion	0.00411	2	3
FBgn0036794,FBgn0036795,FBgn0036796,FBgn0052201,FBgn0052199	GO:0005783	endoplasmic reticulum	4.95e-05	3	5
FBgn0036794,FBgn0036795,FBgn0036796,FBgn0052201,FBgn0052199	GO:0043226	organelle	0.0488	3	5
FBgn0036807,FBgn0036808,FBgn0036809,FBgn0036810	GO:0005739	mitochondrion	0.0109	2	4
FBgn0036889,FBgn0005386,FBgn0010417	GO:0003677	DNA binding	0.0106	2	3
FBgn0036889,FBgn0005386,FBgn0010417	GO:0003674	molecular_function	0.0396	3	3
FBgn0023094,FBgn0036911,FBgn0013799,FBgn0003744,FBgn0052221,FBgn0001324,FBgn0020389,FBgn0036913,FBgn0036915,FBgn0036916	GO:0007165	signal transduction	0.0203	2	10
FBgn0036949,FBgn0036950,FBgn0036951,FBgn0036952,FBgn0036953	GO:0005576	extracellular region	1.85e-07	5	5
FBgn0036949,FBgn0036950,FBgn0036951,FBgn0036952,FBgn0036953	GO:0005575	cellular_component	0.0101	5	5
FBgn0037003,FBgn0037004,FBgn0037005	GO:0055085	transmembrane transport	3.39e-05	3	3
FBgn0037003,FBgn0037004,FBgn0037005	GO:0005886	plasma membrane	0.000107	3	3
FBgn0037003,FBgn0037004,FBgn0037005	GO:0006810	transport	0.000159	3	3
FBgn0037003,FBgn0037004,FBgn0037005	GO:0008150	biological_process	0.0389	3	3
FBgn0037149,FBgn0027532,FBgn0037150,FBgn0037151	GO:0051082	unfolded protein binding	0.00105	2	4
FBgn0037149,FBgn0027532,FBgn0037150,FBgn0037151	GO:0006457	protein folding	0.00219	2	4
FBgn0037149,FBgn0027532,FBgn0037150,FBgn0037151	GO:0008150	biological_process	0.00768	4	4

## Sheet: S3 Gene orientation
Table S3	Segment gene orientation counts
	head-to-head	tail-to-tail	same strand
2 genes intrasegment	390	276	570
3+ genes intrasegment	1131	1076	1740
intersegment	1597	1766	2812

## Sheet: S4 Insulator binding
Table S4	Insulator enrichment
Peaks	Region Type	Subset	Insulator	Enrichment	P-value	Region Bases	Non-region Bases	Region Peaks	Non-region Peaks	Mean Peak Width	(Region Bases - Region Peaks) / Mean Peak Width	(Non-region Bases - Non-region Peaks) / Mean Peak Width
non-masked	intersegment	no PID	BEAF	0.901	0.00114354	51898212	67131482	1763	2532	2013.34	25776.2	33342
non-masked	intersegment	no PID	CP190	0.93	0.00645057	51898212	67131482	2624	3650	1683.97	30817.4	39862.9
non-masked	intersegment	no PID	CTCF	0.9	4.10453e-06	51898212	67131482	3613	5194	1675.88	30965.6	40054.4
non-masked	intersegment	no PID	CTCF_C	0.874	0.00056024	51898212	67131482	1122	1661	1176.66	44105.5	57051.2
non-masked	intersegment	no PID	CTCF_N	0.896	0.0121254	51898212	67131482	921	1329	1819.87	28517	36887.3
non-masked	intersegment	no PID	CTCF_N_KC	0.92	0.0858547	51898212	67131482	745	1048	2126.83	24401.3	31563.6
non-masked	intersegment	no PID	CTCF_N_S2	0.923	0.0845748	51898212	67131482	825	1156	1823.92	28453.8	36805.6
non-masked	intersegment	no PID	GAF	0.893	0.000866158	51898212	67131482	1552	2248	1768.53	29344.5	37957.6
non-masked	intersegment	no PID	MDJ4	0.941	0.121279	51898212	67131482	1183	1626	1531.59	33884.4	43830.1
non-masked	intersegment	no PID	class1	0.91	9.46605e-09	51898212	67131482	8000	11376	1751.12	29632.6	38329.8
non-masked	intersegment	no PID	class2	1.011	0.655971	51898212	67131482	3243	4149	1830.88	28344.3	36664
non-masked	intersegment	no PID	suHw	1.013	0.716152	51898212	67131482	1567	2001	1745.28	29735.4	38463.4
non-masked	intersegment	no PID	suHw_pam	1.009	0.788119	51898212	67131482	1676	2148	1911.41	27151	35120.4
non-masked	intersegment	no PID	total	0.932	1.94033e-07	51898212	67131482	13978	19399	1752.54	29605.1	38294.1
all	intersegment	no PID	BEAF	0.731	5.90344e-27	51898212	67131482	1977	3498	2154.84	24083.6	31152.2
all	intersegment	no PID	CP190	0.774	5.51925e-25	51898212	67131482	2845	4753	1799.94	28831.7	37293.9
all	intersegment	no PID	CTCF	0.711	2.58406e-59	51898212	67131482	3950	7187	1708.09	30381.4	39297.8
all	intersegment	no PID	CTCF_C	0.698	8.18251e-24	51898212	67131482	1212	2246	1209.49	42908.1	55502
all	intersegment	no PID	CTCF_N	0.712	6.9545e-18	51898212	67131482	1016	1846	1846.99	28098.2	36345.3
all	intersegment	no PID	CTCF_N_KC	0.724	2.65054e-13	51898212	67131482	816	1457	2132.52	24336.2	31479.2
all	intersegment	no PID	CTCF_N_S2	0.715	9.49284e-16	51898212	67131482	906	1638	1868.29	27778	35931.1
all	intersegment	no PID	GAF	0.788	9.8846e-14	51898212	67131482	1651	2710	1829.53	28366	36691.8
all	intersegment	no PID	MDJ4	0.766	1.13995e-13	51898212	67131482	1263	2134	1568.89	33078.7	42787.8
all	intersegment	no PID	class1	0.735	1.77439e-88	51898212	67131482	8772	15438	1834.83	28280.2	36578.9
all	intersegment	no PID	class2	0.953	0.0495363	51898212	67131482	3289	4463	1841.11	28186.7	36460
all	intersegment	no PID	suHw	0.954	0.164984	51898212	67131482	1588	2154	1750.97	29638.8	38338.4
all	intersegment	no PID	suHw_pam	0.953	0.14811	51898212	67131482	1701	2309	1925.99	26945.4	34854.4
all	intersegment	no PID	total	0.783	1.38392e-79	51898212	67131482	14975	24745	1812.5	28625.3	37024.5
non-masked	intersegment	PID	BEAF	1.163	0.000756021	19378432	101889901	669	3024	2013.34	9624.66	50605.8
non-masked	intersegment	PID	CP190	1.006	0.878931	19378432	101889901	888	4641	1683.97	11507.1	60503
non-masked	intersegment	PID	CTCF	1.029	0.374557	19378432	101889901	1294	6614	1675.88	11562.4	60794
non-masked	intersegment	PID	CTCF_C	1.074	0.1882	19378432	101889901	430	2106	1176.66	16468.7	86590.8
non-masked	intersegment	PID	CTCF_N	1.049	0.438551	19378432	101889901	332	1664	1819.87	10648.1	55986.5
non-masked	intersegment	PID	CTCF_N_KC	0.914	0.213699	19378432	101889901	238	1369	2126.83	9111.29	47906.2
non-masked	intersegment	PID	CTCF_N_S2	1.048	0.46972	19378432	101889901	294	1475	1823.92	10624.5	55862.4
non-masked	intersegment	PID	GAF	1.193	0.000110683	19378432	101889901	640	2820	1768.53	10957	57611.1
non-masked	intersegment	PID	MDJ4	0.857	0.0074384	19378432	101889901	355	2178	1531.59	12652.3	66524.1
non-masked	intersegment	PID	class1	1.05	0.0346615	19378432	101889901	2851	14279	1751.12	11064.7	58177.4
non-masked	intersegment	PID	class2	0.739	6.17984e-16	19378432	101889901	831	5912	1830.88	10583.8	55647.6
non-masked	intersegment	PID	suHw	0.733	3.76618e-09	19378432	101889901	400	2868	1745.28	11103.1	58378.5
non-masked	intersegment	PID	suHw_pam	0.744	8.206e-09	19378432	101889901	431	3044	1911.41	10138.1	53304.7
non-masked	intersegment	PID	total	0.976	0.207803	19378432	101889901	4677	25189	1752.54	11054.6	58123.9
all	intersegment	PID	BEAF	1.833	9.01953e-63	19378432	101889901	1255	3600	2154.84	8992.41	47282.6
all	intersegment	PID	CP190	1.535	1.92473e-41	19378432	101889901	1546	5297	1799.94	10765.3	56604.5
all	intersegment	PID	CTCF	1.686	1.58546e-89	19378432	101889901	2488	7758	1708.09	11343.6	59646.7
all	intersegment	PID	CTCF_C	1.694	2.84225e-33	19378432	101889901	784	2433	1209.49	16021.3	84239.9
all	intersegment	PID	CTCF_N	1.708	5.8535e-28	19378432	101889901	639	1967	1846.99	10491.5	55164.2
all	intersegment	PID	CTCF_N_KC	1.598	1.86515e-17	19378432	101889901	486	1599	2132.52	9086.87	47778.3
all	intersegment	PID	CTCF_N_S2	1.731	1.03659e-26	19378432	101889901	579	1759	1868.29	10372	54535.5
all	intersegment	PID	GAF	1.537	3.74545e-26	19378432	101889901	905	3096	1829.53	10591.5	55690.1
all	intersegment	PID	MDJ4	1.417	5.22157e-14	19378432	101889901	663	2460	1568.89	12351.2	64942.3
all	intersegment	PID	class1	1.67	1.96384e-154	19378432	101889901	5289	16655	1834.83	10558.5	55521.9
all	intersegment	PID	class2	0.882	0.000368253	19378432	101889901	1019	6074	1841.11	10524.8	55338.2
all	intersegment	PID	suHw	0.872	0.00597807	19378432	101889901	489	2948	1750.97	11067	58188.9
all	intersegment	PID	suHw_pam	0.891	0.0165766	19378432	101889901	530	3126	1925.99	10061.3	52901
all	intersegment	PID	total	1.464	6.3674e-116	19378432	101889901	7876	28285	1812.5	10687.2	56199.6
non-masked	tissue restricted intersegment	-	BEAF	0.994	0.972123	7554779	111474915	231	3428	2013.34	3752.24	55366.3
non-masked	tissue restricted intersegment	-	CP190	1	1	7554779	111474915	349	5149	1683.97	4486.08	66194.6
non-masked	tissue restricted intersegment	-	CTCF	1.132	0.00823449	7554779	111474915	560	7302	1675.88	4507.62	66513
non-masked	tissue restricted intersegment	-	CTCF_C	1.093	0.26485	7554779	111474915	174	2350	1176.66	6420.39	94736.6
non-masked	tissue restricted intersegment	-	CTCF_N	1.18	0.0620138	7554779	111474915	147	1838	1819.87	4151.19	61253.2
non-masked	tissue restricted intersegment	-	CTCF_N_KC	1.074	0.466034	7554779	111474915	108	1484	2126.83	3552.07	52412.9
non-masked	tissue restricted intersegment	-	CTCF_N_S2	1.186	0.0672764	7554779	111474915	131	1630	1823.92	4141.99	61117.5
non-masked	tissue restricted intersegment	-	GAF	1.061	0.388444	7554779	111474915	229	3184	1768.53	4271.65	63030.6
non-masked	tissue restricted intersegment	-	MDJ4	0.892	0.197983	7554779	111474915	144	2382	1531.59	4932.54	72782.2
non-masked	tissue restricted intersegment	-	class1	1.059	0.0965906	7554779	111474915	1140	15879	1751.12	4313.61	63650.2
non-masked	tissue restricted intersegment	-	class2	1.213	9.85402e-05	7554779	111474915	515	6267	1830.88	4126.03	60882.6
non-masked	tissue restricted intersegment	-	suHw	1.22	0.00393845	7554779	111474915	251	3036	1745.28	4328.54	63870.4
non-masked	tissue restricted intersegment	-	suHw_pam	1.206	0.00560665	7554779	111474915	264	3231	1911.41	3952.33	58319.2
non-masked	tissue restricted intersegment	-	total	1.08	0.00592125	7554779	111474915	2028	27712	1752.54	4309.59	63591.7
all	tissue restricted intersegment	-	BEAF	1.016	0.77835	7554779	111474915	300	4356	2154.84	3505.82	51730.4
all	tissue restricted intersegment	-	CP190	0.999	1	7554779	111474915	421	6217	1799.94	4197.01	61929.1
all	tissue restricted intersegment	-	CTCF	1.114	0.0111768	7554779	111474915	697	9230	1708.09	4422.52	65257.4
all	tissue restricted intersegment	-	CTCF_C	1.078	0.297379	7554779	111474915	213	2915	1209.49	6246.06	92164.3
all	tissue restricted intersegment	-	CTCF_N	1.168	0.0508653	7554779	111474915	185	2337	1846.99	4090.21	60353.5
all	tissue restricted intersegment	-	CTCF_N_KC	1.06	0.515147	7554779	111474915	135	1879	2132.52	3542.59	52272.9
all	tissue restricted intersegment	-	CTCF_N_S2	1.153	0.0876751	7554779	111474915	164	2099	1868.29	4043.6	59665.6
all	tissue restricted intersegment	-	GAF	1.057	0.39797	7554779	111474915	260	3629	1829.53	4129.21	60928.9
all	tissue restricted intersegment	-	MDJ4	0.936	0.425802	7554779	111474915	182	2868	1568.89	4815.24	71051.5
all	tissue restricted intersegment	-	class1	1.057	0.0845145	7554779	111474915	1418	19803	1834.83	4116.65	60744.1
all	tissue restricted intersegment	-	class2	1.21	9.09226e-05	7554779	111474915	539	6573	1841.11	4103.09	60544
all	tissue restricted intersegment	-	suHw	1.213	0.00431721	7554779	111474915	262	3186	1750.97	4314.48	63662.9
all	tissue restricted intersegment	-	suHw_pam	1.207	0.00440685	7554779	111474915	277	3387	1925.99	3922.4	57877.6
all	tissue restricted intersegment	-	total	1.077	0.00536489	7554779	111474915	2399	32873	1812.5	4166.84	61485.4
non-masked	3+ gene intersegment	no PID	BEAF	1.298	1.63732e-09	18095942	100933752	747	3210	2013.34	8987.63	50130.8
non-masked	3+ gene intersegment	no PID	CP190	1.231	9.80036e-09	18095942	100933752	1056	4785	1683.97	10745.4	59935.1
non-masked	3+ gene intersegment	no PID	CTCF	1.194	1.44043e-08	18095942	100933752	1453	6790	1675.88	10797	60223.4
non-masked	3+ gene intersegment	no PID	CTCF_C	1.135	0.0181426	18095942	100933752	445	2187	1176.66	15378.7	85778.1
non-masked	3+ gene intersegment	no PID	CTCF_N	1.247	0.000170196	18095942	100933752	384	1717	1819.87	9943.31	55461
non-masked	3+ gene intersegment	no PID	CTCF_N_KC	1.205	0.00466899	18095942	100933752	297	1375	2126.83	8508.26	47456.6
non-masked	3+ gene intersegment	no PID	CTCF_N_S2	1.207	0.00276348	18095942	100933752	327	1511	1823.92	9921.29	55338.2
non-masked	3+ gene intersegment	no PID	GAF	1.109	0.0277827	18095942	100933752	590	2968	1768.53	10231.8	57070.3
non-masked	3+ gene intersegment	no PID	MDJ4	1.127	0.025625	18095942	100933752	443	2192	1531.59	11814.8	65899.8
non-masked	3+ gene intersegment	no PID	class1	1.228	3.9053e-20	18095942	100933752	3256	14785	1751.12	10332.1	57631.1
non-masked	3+ gene intersegment	no PID	class2	1.231	5.73437e-10	18095942	100933752	1264	5728	1830.88	9883.06	55125.5
non-masked	3+ gene intersegment	no PID	suHw	1.239	4.80738e-06	18095942	100933752	615	2769	1745.28	10368.1	57830.7
non-masked	3+ gene intersegment	no PID	suHw_pam	1.223	9.85179e-06	18095942	100933752	649	2959	1911.41	9467.01	52804.5
non-masked	3+ gene intersegment	no PID	total	1.206	1.74556e-24	18095942	100933752	5553	25673	1752.54	10322.4	57578.1
all	3+ gene intersegment	no PID	BEAF	1.127	0.00281796	18095942	100933752	844	4177	2154.84	8397.43	46838.6
all	3+ gene intersegment	no PID	CP190	1.083	0.0205426	18095942	100933752	1144	5893	1799.94	10053	56072.9
all	3+ gene intersegment	no PID	CTCF	0.999	0.988304	18095942	100933752	1575	8792	1708.09	10593.3	59086.3
all	3+ gene intersegment	no PID	CTCF_C	0.961	0.441492	18095942	100933752	478	2774	1209.49	14961.2	83449
all	3+ gene intersegment	no PID	CTCF_N	1.043	0.440212	18095942	100933752	418	2236	1846.99	9797.28	54646.4
all	3+ gene intersegment	no PID	CTCF_N_KC	1.009	0.877237	18095942	100933752	323	1785	2132.52	8485.55	47329.8
all	3+ gene intersegment	no PID	CTCF_N_S2	0.994	0.953371	18095942	100933752	356	1997	1868.29	9685.63	54023.6
all	3+ gene intersegment	no PID	GAF	1.018	0.701737	18095942	100933752	626	3431	1829.53	9890.69	55167.3
all	3+ gene intersegment	no PID	MDJ4	0.972	0.59607	18095942	100933752	471	2702	1568.89	11533.9	64332.7
all	3+ gene intersegment	no PID	class1	1.054	0.014361	18095942	100933752	3563	18862	1834.83	9860.52	54999.6
all	3+ gene intersegment	no PID	class2	1.188	1.95756e-07	18095942	100933752	1287	6044	1841.11	9828.11	54818.9
all	3+ gene intersegment	no PID	suHw	1.195	0.00011795	18095942	100933752	626	2923	1750.97	10334.5	57642.9
all	3+ gene intersegment	no PID	suHw_pam	1.181	0.000217382	18095942	100933752	661	3121	1925.99	9395.32	52404.6
all	3+ gene intersegment	no PID	total	1.069	0.00020154	18095942	100933752	5947	31039	1812.5	9980.71	55670.6
non-masked	3+ gene intersegment	PID	BEAF	1.159	0.0346046	7003269	112761212	242	3362	2013.34	3478.3	56005.2
non-masked	3+ gene intersegment	PID	CP190	1.029	0.631361	7003269	112761212	326	5101	1683.97	4158.59	66958.5
non-masked	3+ gene intersegment	PID	CTCF	1.021	0.665337	7003269	112761212	463	7298	1675.88	4178.59	67280.5
non-masked	3+ gene intersegment	PID	CTCF_C	1.087	0.321207	7003269	112761212	158	2341	1176.66	5951.69	95829.8
non-masked	3+ gene intersegment	PID	CTCF_N	1.099	0.305212	7003269	112761212	125	1831	1819.87	3848.15	61960
non-masked	3+ gene intersegment	PID	CTCF_N_KC	0.92	0.51259	7003269	112761212	85	1488	2126.83	3292.77	53017.7
non-masked	3+ gene intersegment	PID	CTCF_N_S2	0.934	0.567909	7003269	112761212	95	1638	1823.92	3839.63	61822.8
non-masked	3+ gene intersegment	PID	GAF	1.113	0.134209	7003269	112761212	219	3167	1768.53	3959.81	63757.9
non-masked	3+ gene intersegment	PID	MDJ4	0.841	0.0680325	7003269	112761212	124	2373	1531.59	4572.46	73622
non-masked	3+ gene intersegment	PID	class1	1.053	0.148951	7003269	112761212	1031	15761	1751.12	3998.72	64384.8
non-masked	3+ gene intersegment	PID	class2	0.739	4.57437e-07	7003269	112761212	293	6386	1830.88	3824.93	61585.1
non-masked	3+ gene intersegment	PID	suHw	0.738	0.000335916	7003269	112761212	142	3096	1745.28	4012.6	64607.3
non-masked	3+ gene intersegment	PID	suHw_pam	0.739	0.000265326	7003269	112761212	151	3290	1911.41	3663.86	58992.1
non-masked	3+ gene intersegment	PID	total	0.969	0.309915	7003269	112761212	1667	27687	1752.54	3995.11	64325.7
all	3+ gene intersegment	PID	BEAF	1.743	1.89146e-23	7003269	112761212	454	4195	2154.84	3249.81	52327.4
all	3+ gene intersegment	PID	CP190	1.471	5.31881e-15	7003269	112761212	554	6066	1799.94	3890.53	62643.8
all	3+ gene intersegment	PID	CTCF	1.546	6.80445e-27	7003269	112761212	868	9039	1708.09	4099.54	66010.5
all	3+ gene intersegment	PID	CTCF_C	1.546	1.52523e-10	7003269	112761212	274	2853	1209.49	5790.03	93227.8
all	3+ gene intersegment	PID	CTCF_N	1.605	4.06251e-10	7003269	112761212	228	2287	1846.99	3791.59	61050
all	3+ gene intersegment	PID	CTCF_N_KC	1.469	9.20053e-06	7003269	112761212	168	1842	2132.52	3283.95	52876.1
all	3+ gene intersegment	PID	CTCF_N_S2	1.55	4.82781e-08	7003269	112761212	198	2057	1868.29	3748.38	60354.2
all	3+ gene intersegment	PID	GAF	1.403	1.07701e-07	7003269	112761212	311	3568	1829.53	3827.73	61632
all	3+ gene intersegment	PID	MDJ4	1.276	0.000842921	7003269	112761212	223	2815	1568.89	4463.69	71871.4
all	3+ gene intersegment	PID	class1	1.565	4.13658e-50	7003269	112761212	1876	19300	1834.83	3815.83	61445.4
all	3+ gene intersegment	PID	class2	0.839	0.00191387	7003269	112761212	347	6663	1841.11	3803.64	61242.6
all	3+ gene intersegment	PID	suHw	0.842	0.0322006	7003269	112761212	169	3230	1750.97	3999.56	64397.5
all	3+ gene intersegment	PID	suHw_pam	0.835	0.0209903	7003269	112761212	178	3433	1925.99	3636.1	58545.4
all	3+ gene intersegment	PID	total	1.372	6.95167e-34	7003269	112761212	2757	32346	1812.5	3862.36	62195.4
Enrichment ratios greater than one indicate that the insulator is enriched in the specified region compared to the rest of the genome.
Length-adjusted P-values that are significant after Bonferroni correction are bolded (P < 3.57E-04).
Classes are defined as in Nègre et al. [50]. Class 1 includes CTCF_C, CTCF_N, CTCF_N_S2, CTCF_N_KC, CP190, and BEAF. Class 2 includes suHw and suHw_pam. CTCF is a combination of all CTCF tracks. Non-masked peaks are the set of peaks that do not overlap a 2kb window centered on a physical interaction domain breakpoint as defined by Sexton et al. [46].

## Sheet: S5 Insulator regression
Table S5	Logistic Regression coefficients
	Estimate	Std. Error	z value	Pr(>|z|)
Intercept	-3.758	0.07629	-49.259	<2E-16
BEAF peaks	0.6092	0.05317	11.458	<2E-16
CP190 peaks	0.2342	0.05569	4.206	2.59e-05
CTCF peaks	0.1586	0.01762	8.999	<2E-16
GAF peaks	0.3408	0.04006	8.507	<2E-16
MDJ4 peaks	0.2526	0.06073	4.159	3.2e-05
class2 peaks	-0.03547	0.0278	-1.276	0.20199
Inter-TSS distance (bp)	-4.857e-06	2.692e-06	-1.804	0.07121
Intersegment break	0.2459	0.07758	3.17	0.00152
	Estimate	Std. Error	z value	Pr(>|z|)
Intercept	-3.021	0.06123	-49.328	<2E-16
BEAF peaks (non-masked)	0.2553	0.04961	5.147	2.65e-07
CP190 peaks (non-masked)	0.05503	0.05149	1.069	0.285171
CTCF peaks (non-masked)	0.01553	0.01854	0.837	0.402335
GAF peaks (non-masked)	0.2451	0.03719	6.59	4.39e-11
MDJ4 peaks (non-masked)	0.09124	0.06282	1.452	0.146388
class2 peaks (non-masked)	-0.08304	0.02389	-3.476	0.000509
Inter-TSS distance (bp)	2.256e-05	2.076e-06	10.865	<2E-16
Intersegment break	0.2531	0.06937	3.649	0.000263
Presence or absence of a physical interaction domain breakpoint in the inter-TSS region was used as the dependent variable. Insulator peak counts overlapping each inter-TSS region were determined using BEDTools [65] and Pybedtools [66]. Non-masked peaks are those that do not overlap a 2kb window centered on a physical interaction domain breakpoint as defined by Sexton et al. [46].
Classes are defined as in Nègre et al. [50]. Class 2 includes suHw and suHw_pam. CTCF is a combination of all CTCF tracks.
Analysis was performed using the glm function in R [58].

## Sheet: S6 Tissue biological replicates
Table S6	Tissue biological replicate pairwise correlation values
Tissue	Mean	Min	Max
Larval Wandering fat body	0.949204	0.876808	0.987254
Larval Feeding Fatbody	0.958245	0.924179	0.991005
Larval Feeding Trachea	0.979041	0.971452	0.991536
Larval Feeding Carcass	0.988804	0.980053	0.993109
Adult Whole Fly	0.988453	0.983465	0.991574
Adult Carcass	0.988427	0.98537	0.991103
Adult Male Ejaculatory Duct	0.990734	0.986024	0.994636
Adult Salivary Gland	0.989995	0.98705	0.992129
Adult Eye	0.99029	0.988316	0.993023
Larval Feeding Mid Gut	0.993524	0.989117	0.99558
Adult Fatbody	0.991368	0.989272	0.994338
Adult Female Spermatheca Mated	0.991662	0.989871	0.993055
Adult Heart	0.992966	0.9905	0.994575
Adult Head	0.993181	0.9907	0.99494
Adult Testes	0.994287	0.991163	0.995917
Larval Feeding Hind Gut	0.993933	0.991843	0.996566
Whole Larvae Feeding	0.994927	0.992307	0.997687
Larval Feeding Malpighian Tubule	0.994602	0.992321	0.996377
Adult Thoracoabdominal ganglion	0.994716	0.992327	0.997161
Larval Feeding Salivary Gland	0.994158	0.992348	0.995945
Adult Accessory gland	0.993891	0.992601	0.994725
Adult Female Spermatheca Virgin	0.9942	0.993501	0.994706
Larvae Wandering Tubules	0.995061	0.993774	0.995872
Adult Crop	0.995316	0.993793	0.996731
Larval Feeding Central Nevous System	0.996599	0.994992	0.997427
Adult Brain	0.996527	0.995232	0.997803
Adult Hind Gut	0.996962	0.996413	0.997318
Adult Mid Gut	0.996814	0.99651	0.997056
Adult Ovary	0.997421	0.99675	0.997985
5th Passage Drosophila S2 Cells	0.998062	0.997547	0.998528
Red values are below the 0.98 cutoff for minimum pairwise correlation.
